# Supplementary material for: 5-Nitroisoxazoles in SNAr Reactions: A Novel Chemo- and Regioselective Approach to Isoxazole-Based Bivalent Ligands of AMPA Receptors
Source: Int J Mol Sci. 2023 Nov 9;24(22):16135. doi: 10.3390/ijms242216135 (PMC10671298; doi:10.3390/ijms242216135)
Supplement: Supplementary file 1 [file ijms-24-16135-s001.zip]

Archive with 1 entries (1 files):
- ijms-2689132-supplementary.pdf
